# Supplementary material for: Lamivudine/Adefovir Treatment Increases the Rate of Spontaneous Mutation of Hepatitis B Virus in Patients
Source: PLoS One. 2016 Sep 20;11(9):e0163363. doi: 10.1371/journal.pone.0163363 (PMC5029863; doi:10.1371/journal.pone.0163363)
Supplement: S1 Table — (XLSX) [file pone.0163363.s001.xlsx]

## Sheet: Hoja1
Patient	Treated	Gene	Genome position	Premature_STOP	Parental_codon	Sequence_accession	Multiple_copies
N2	No	x	1900	TAG	TTG	GU815572	No
N17	No	c	2080	TAG	TAT	KP406243	No
N3	No	c	2144	TGA	CGA	GU815589	No
N21	No	c	2357	TAA	CAA	KP406206	No
N3	No	p	1209	TGA	TGG	GU815600	No
N28	No	s	182	TGA	GGA	KP406330	No
N10	No	s	200	TAG	CAG	EU306726	No
N11	No	s	258	TAG	TGG	AF182805	No
N10	No	s	305	TAA	CAA	EU439025	No
N10	No	s	361	TGA	TGT	EU439010	Yes
N10	No	s	361	TGA	TGT	EU439008	Yes
N10	No	s	361	TGA	TGT	EU439011	Yes
N10	No	s	361	TGA	TGT	EU306724	Yes
N10	No	s	361	TGA	TGT	EU306727	Yes
N2	No	s	375	TAG	TGG	GU815573	Yes
N3	No	s	375	TAG	TGG	GU815611	Yes
N10	No	s	382	TGA	TGT	EU439025	No
N10	No	s	455	TAA	CAA	DQ377165	No
N10	No	s	565	TGA	TGT	EU306713	Yes
N10	No	s	565	TGA	TGT	DQ377165	Yes
N6	No	s	621	TAG	TGG	GU815741	No
N27	No	s	649	TGA	TGG	KP406320	No
N4	No	s	727	TGA	TGG	GU815634	No
T9	Yes	x	1632	TAG	CAG	KR013793	Yes
T9	Yes	x	1632	TAG	CAG	KR013956	Yes
T9	Yes	x	1632	TAG	CAG	KR013957	Yes
T7	Yes	x	1835	TGA	TGG	KR013777	No
T4	Yes	x	1900	TAG	TTG	KR013900	No
T8	Yes	c	2144	TGA	CGA	KR013842	No
T24	Yes	c	2368	TGA	TGG	KR013766	No
T1	Yes	c	2582	TGA	AGA	KR013836	Yes
T1	Yes	c	2582	TGA	AGA	KR013838	Yes
T1	Yes	c	2582	TGA	AGA	KR013839	Yes
T24	Yes	p	63	TGA	TGG	KR013767	Yes
T14	Yes	p	62	TAG	TGG	KR013809	Yes
T7	Yes	p	62	TAG	TGG	KR013919	Yes
T9	Yes	p	65	TAG	TGG	KR013792	Yes
T11	Yes	p	66	TGA	TGG	KR013975	Yes
T8	Yes	p	100	TAG	TGG	KR013846	No
T21	Yes	p	391	TAA	CAA	KR013788	No
T1	Yes	p	459	TGA	TGG	KR014021	No
T21	Yes	p	2842	TAG	TTG	KR013790	No
T11	Yes	p	3150	TAA	CAA	KR013968	No
T12	Yes	p	3240	TAG	GAG	KR014044	No
T23	Yes	s	255	TAG	TCG	KR013785	No
T20	Yes	s	336	TAA	TCA	KR013948	No
T7	Yes	s	361	TGA	TGT	KR013913	Yes
T7	Yes	s	361	TGA	TGT	KR013919	Yes
T11	Yes	s	375	TAG	TGG	KR013969	No
T18	Yes	s	622	TGA	TGG	KR013803	No
T21	Yes	s	669	TAG	TGG	KR013789	Yes
T8	Yes	s	669	TGA	TTA	KR013847	Yes
T7	Yes	s	670	TGA	TGG	KR013915	Yes
T21	Yes	s	700	TGA	TGG	KR013788	Yes
T21	Yes	s	700	TGA	TGG	KR013790	Yes
T7	Yes	s	700	TGA	TGG	KR013915	Yes
T21	Yes	s	700	TGA	TGG	KR013938	Yes
T21	Yes	s	700	TGA	TGG	KR013939	Yes
T21	Yes	s	700	TGA	TGG	KR013942	Yes
T12	Yes	s	700	TGA	TGG	KR014049	Yes
T6	Yes	s	757	TGA	TGG	KR013879	No
